# Supplementary material for: Homeostatic controllers compensating for growth and perturbations
Source: PLoS One. 2019 Aug 12;14(8):e0207831. doi: 10.1371/journal.pone.0207831 (PMC6690524; doi:10.1371/journal.pone.0207831)
Supplement: S1 Matlab — (ZIP) [file pone.0207831.s001.zip]

Archive with 174 entries (143 files):
- S1 Matlab/
- S1 Matlab/fig15d_matlab/
- S1 Matlab/fig15d_matlab/m2zo.m
- __MACOSX/
- __MACOSX/S1 Matlab/
- __MACOSX/S1 Matlab/fig15d_matlab/
- __MACOSX/S1 Matlab/fig15d_matlab/._m2zo.m
- S1 Matlab/fig15d_matlab/Screen Shot.png
- __MACOSX/S1 Matlab/fig15d_matlab/._Screen Shot.png
- S1 Matlab/fig15d_matlab/run_m2zo.m
- __MACOSX/S1 Matlab/fig15d_matlab/._run_m2zo.m
- S1 Matlab/fig15d_matlab/ReadMe.txt
- __MACOSX/S1 Matlab/fig15d_matlab/._ReadMe.txt
- __MACOSX/S1 Matlab/._fig15d_matlab
- S1 Matlab/fig26c_matlab/
- S1 Matlab/fig26c_matlab/Screenshot.png
- __MACOSX/S1 Matlab/fig26c_matlab/
- __MACOSX/S1 Matlab/fig26c_matlab/._Screenshot.png
- S1 Matlab/fig26c_matlab/ReadMe.txt
- __MACOSX/S1 Matlab/fig26c_matlab/._ReadMe.txt
- S1 Matlab/fig26c_matlab/run_m1autocat.m
- __MACOSX/S1 Matlab/fig26c_matlab/._run_m1autocat.m
- S1 Matlab/fig26c_matlab/m1autocat.m
- __MACOSX/S1 Matlab/fig26c_matlab/._m1autocat.m
- __MACOSX/S1 Matlab/._fig26c_matlab
- S1 Matlab/fig27_m1zo_matlab/
- S1 Matlab/fig27_m1zo_matlab/m1zo.m
- __MACOSX/S1 Matlab/fig27_m1zo_matlab/
- __MACOSX/S1 Matlab/fig27_m1zo_matlab/._m1zo.m
- S1 Matlab/fig27_m1zo_matlab/Screenshot.png
- __MACOSX/S1 Matlab/fig27_m1zo_matlab/._Screenshot.png
- S1 Matlab/fig27_m1zo_matlab/run_m1zo.m
- __MACOSX/S1 Matlab/fig27_m1zo_matlab/._run_m1zo.m
- S1 Matlab/fig27_m1zo_matlab/ReadMe.txt
- __MACOSX/S1 Matlab/fig27_m1zo_matlab/._ReadMe.txt
- __MACOSX/S1 Matlab/._fig27_m1zo_matlab
- S1 Matlab/fig25a_matlab/
- S1 Matlab/fig25a_matlab/m1zo.m
- __MACOSX/S1 Matlab/fig25a_matlab/
- __MACOSX/S1 Matlab/fig25a_matlab/._m1zo.m
- S1 Matlab/fig25a_matlab/Screenshot.png
- __MACOSX/S1 Matlab/fig25a_matlab/._Screenshot.png
- S1 Matlab/fig25a_matlab/run_m1zo.m
- __MACOSX/S1 Matlab/fig25a_matlab/._run_m1zo.m
- S1 Matlab/fig25a_matlab/ReadMe.txt
- __MACOSX/S1 Matlab/fig25a_matlab/._ReadMe.txt
- __MACOSX/S1 Matlab/._fig25a_matlab
- S1 Matlab/fig15b_matlab/
- S1 Matlab/fig15b_matlab/Screen Shot.png
- __MACOSX/S1 Matlab/fig15b_matlab/
- __MACOSX/S1 Matlab/fig15b_matlab/._Screen Shot.png
- S1 Matlab/fig15b_matlab/ReadMe.txt
- __MACOSX/S1 Matlab/fig15b_matlab/._ReadMe.txt
- S1 Matlab/fig15b_matlab/m1bimolec.m
- __MACOSX/S1 Matlab/fig15b_matlab/._m1bimolec.m
- S1 Matlab/fig15b_matlab/run_m1bimolec.m
- __MACOSX/S1 Matlab/fig15b_matlab/._run_m1bimolec.m
- __MACOSX/S1 Matlab/._fig15b_matlab
- S1 Matlab/fig25c_matlab/
- S1 Matlab/fig25c_matlab/Screenshot.png
- __MACOSX/S1 Matlab/fig25c_matlab/
- __MACOSX/S1 Matlab/fig25c_matlab/._Screenshot.png
- S1 Matlab/fig25c_matlab/ReadMe.txt
- __MACOSX/S1 Matlab/fig25c_matlab/._ReadMe.txt
- S1 Matlab/fig25c_matlab/run_m1autocat.m
- __MACOSX/S1 Matlab/fig25c_matlab/._run_m1autocat.m
- S1 Matlab/fig25c_matlab/m1autocat.m
- __MACOSX/S1 Matlab/fig25c_matlab/._m1autocat.m
- __MACOSX/S1 Matlab/._fig25c_matlab
- S1 Matlab/matlab_figs_4_7_9_11_13_18_20_22_24/
- S1 Matlab/matlab_figs_4_7_9_11_13_18_20_22_24/motif1_auto.m
- __MACOSX/S1 Matlab/matlab_figs_4_7_9_11_13_18_20_22_24/
- __MACOSX/S1 Matlab/matlab_figs_4_7_9_11_13_18_20_22_24/._motif1_auto.m
- S1 Matlab/matlab_figs_4_7_9_11_13_18_20_22_24/motif1_zero.m
- __MACOSX/S1 Matlab/matlab_figs_4_7_9_11_13_18_20_22_24/._motif1_zero.m
- S1 Matlab/matlab_figs_4_7_9_11_13_18_20_22_24/figs_4_7_9_11_13_18_20_22_24.mlx
- __MACOSX/S1 Matlab/matlab_figs_4_7_9_11_13_18_20_22_24/._figs_4_7_9_11_13_18_20_22_24.mlx
- S1 Matlab/matlab_figs_4_7_9_11_13_18_20_22_24/Screenshot.png
- __MACOSX/S1 Matlab/matlab_figs_4_7_9_11_13_18_20_22_24/._Screenshot.png
- S1 Matlab/matlab_figs_4_7_9_11_13_18_20_22_24/motif1_antithetic.m
- __MACOSX/S1 Matlab/matlab_figs_4_7_9_11_13_18_20_22_24/._motif1_antithetic.m
- S1 Matlab/matlab_figs_4_7_9_11_13_18_20_22_24/motif1_zero_ci.m
- __MACOSX/S1 Matlab/matlab_figs_4_7_9_11_13_18_20_22_24/._motif1_zero_ci.m
- S1 Matlab/matlab_figs_4_7_9_11_13_18_20_22_24/motif1_antithetic_ci.m
- __MACOSX/S1 Matlab/matlab_figs_4_7_9_11_13_18_20_22_24/._motif1_antithetic_ci.m
- S1 Matlab/matlab_figs_4_7_9_11_13_18_20_22_24/motif2_zero.m
- __MACOSX/S1 Matlab/matlab_figs_4_7_9_11_13_18_20_22_24/._motif2_zero.m
- S1 Matlab/matlab_figs_4_7_9_11_13_18_20_22_24/motif2_zero_ci.m
- __MACOSX/S1 Matlab/matlab_figs_4_7_9_11_13_18_20_22_24/._motif2_zero_ci.m
- S1 Matlab/matlab_figs_4_7_9_11_13_18_20_22_24/motif1_auto_ci.m
- __MACOSX/S1 Matlab/matlab_figs_4_7_9_11_13_18_20_22_24/._motif1_auto_ci.m
- S1 Matlab/matlab_figs_4_7_9_11_13_18_20_22_24/ReadMe.txt
- __MACOSX/S1 Matlab/matlab_figs_4_7_9_11_13_18_20_22_24/._ReadMe.txt
- S1 Matlab/matlab_figs_4_7_9_11_13_18_20_22_24/cell_int_gen.m
- __MACOSX/S1 Matlab/matlab_figs_4_7_9_11_13_18_20_22_24/._cell_int_gen.m
- __MACOSX/S1 Matlab/._matlab_figs_4_7_9_11_13_18_20_22_24
- S1 Matlab/fig26b_matlab/
- S1 Matlab/fig26b_matlab/Screenshot.png
- __MACOSX/S1 Matlab/fig26b_matlab/
- __MACOSX/S1 Matlab/fig26b_matlab/._Screenshot.png
- S1 Matlab/fig26b_matlab/ReadMe.txt
- __MACOSX/S1 Matlab/fig26b_matlab/._ReadMe.txt
- S1 Matlab/fig26b_matlab/m1bimolec.m
- __MACOSX/S1 Matlab/fig26b_matlab/._m1bimolec.m
- S1 Matlab/fig26b_matlab/run_m1bimolec.m
- __MACOSX/S1 Matlab/fig26b_matlab/._run_m1bimolec.m
- __MACOSX/S1 Matlab/._fig26b_matlab
- S1 Matlab/fig25d_matlab/
- S1 Matlab/fig25d_matlab/motif2.m
- __MACOSX/S1 Matlab/fig25d_matlab/
- __MACOSX/S1 Matlab/fig25d_matlab/._motif2.m
- S1 Matlab/fig25d_matlab/Screenshot.png
- __MACOSX/S1 Matlab/fig25d_matlab/._Screenshot.png
- S1 Matlab/fig25d_matlab/ReadMe.txt
- __MACOSX/S1 Matlab/fig25d_matlab/._ReadMe.txt
- S1 Matlab/fig25d_matlab/run_motif2.m
- __MACOSX/S1 Matlab/fig25d_matlab/._run_motif2.m
- __MACOSX/S1 Matlab/._fig25d_matlab
- S1 Matlab/fig15c_matlab/
- S1 Matlab/fig15c_matlab/Screen Shot.png
- __MACOSX/S1 Matlab/fig15c_matlab/
- __MACOSX/S1 Matlab/fig15c_matlab/._Screen Shot.png
- S1 Matlab/fig15c_matlab/ReadMe.txt
- __MACOSX/S1 Matlab/fig15c_matlab/._ReadMe.txt
- S1 Matlab/fig15c_matlab/run_m1autocat.m
- __MACOSX/S1 Matlab/fig15c_matlab/._run_m1autocat.m
- S1 Matlab/fig15c_matlab/m1autocat.m
- __MACOSX/S1 Matlab/fig15c_matlab/._m1autocat.m
- __MACOSX/S1 Matlab/._fig15c_matlab
- S1 Matlab/fig27_antithetic_matlab/
- S1 Matlab/fig27_antithetic_matlab/Screenshot.png
- __MACOSX/S1 Matlab/fig27_antithetic_matlab/
- __MACOSX/S1 Matlab/fig27_antithetic_matlab/._Screenshot.png
- S1 Matlab/fig27_antithetic_matlab/ReadMe.txt
- __MACOSX/S1 Matlab/fig27_antithetic_matlab/._ReadMe.txt
- S1 Matlab/fig27_antithetic_matlab/m1bimolec.m
- __MACOSX/S1 Matlab/fig27_antithetic_matlab/._m1bimolec.m
- S1 Matlab/fig27_antithetic_matlab/run_m1bimolec.m
- __MACOSX/S1 Matlab/fig27_antithetic_matlab/._run_m1bimolec.m
- __MACOSX/S1 Matlab/._fig27_antithetic_matlab
- S1 Matlab/fig25b_matlab/
- S1 Matlab/fig25b_matlab/Screenshot.png
- __MACOSX/S1 Matlab/fig25b_matlab/
- __MACOSX/S1 Matlab/fig25b_matlab/._Screenshot.png
- S1 Matlab/fig25b_matlab/ReadMe.txt
- __MACOSX/S1 Matlab/fig25b_matlab/._ReadMe.txt
- S1 Matlab/fig25b_matlab/m1bimolec.m
- __MACOSX/S1 Matlab/fig25b_matlab/._m1bimolec.m
- S1 Matlab/fig25b_matlab/run_m1bimolec.m
- __MACOSX/S1 Matlab/fig25b_matlab/._run_m1bimolec.m
- __MACOSX/S1 Matlab/._fig25b_matlab
- S1 Matlab/fig26d_matlab/
- S1 Matlab/fig26d_matlab/motif2.m
- __MACOSX/S1 Matlab/fig26d_matlab/
- __MACOSX/S1 Matlab/fig26d_matlab/._motif2.m
- S1 Matlab/fig26d_matlab/Screenshot.png
- __MACOSX/S1 Matlab/fig26d_matlab/._Screenshot.png
- S1 Matlab/fig26d_matlab/ReadMe.txt
- __MACOSX/S1 Matlab/fig26d_matlab/._ReadMe.txt
- S1 Matlab/fig26d_matlab/run_motif2.m
- __MACOSX/S1 Matlab/fig26d_matlab/._run_motif2.m
- __MACOSX/S1 Matlab/._fig26d_matlab
- S1 Matlab/fig15a_matlab/
- S1 Matlab/fig15a_matlab/m1zo.m
- __MACOSX/S1 Matlab/fig15a_matlab/
- __MACOSX/S1 Matlab/fig15a_matlab/._m1zo.m
- S1 Matlab/fig15a_matlab/Screen Shot.png
- __MACOSX/S1 Matlab/fig15a_matlab/._Screen Shot.png
- S1 Matlab/fig15a_matlab/run_m1zo.m
- __MACOSX/S1 Matlab/fig15a_matlab/._run_m1zo.m
- S1 Matlab/fig15a_matlab/ReadMe.txt
- __MACOSX/S1 Matlab/fig15a_matlab/._ReadMe.txt
- __MACOSX/S1 Matlab/._fig15a_matlab
- __MACOSX/._S1 Matlab
