# Supplementary material for: Homeostatic controllers compensating for growth and perturbations
Source: PLoS One. 2019 Aug 12;14(8):e0207831. doi: 10.1371/journal.pone.0207831 (PMC6690524; doi:10.1371/journal.pone.0207831)
Supplement: S1 Matlab — (ZIP) [file pone.0207831.s001.zip › S1 Matlab/fig15d_matlab/m2zo.m]

function dy=m2zo(t,y,k);

dy=zeros(6,1);

%  assignments motif 2 controller (Fig. 12):
%  y(1) <-> A 
%  y(2) <-> E
%  y(3) <-> volume V
%  y(4) <-> M
%  y(5) not used
%  y(6) <-> P


%exponential increase of V (y(3)) from t>= 10.0:
if t >= 10.00   
    k(1)=0.1; 
end

%exponential increase of k(3) in phase 3:
if t >= 30.00   
    k(3)=2.0 + 0.2*(exp(0.2*(t-30.0))-1); %exponential increase of k(3)   
end


dy(1)=-k(3)*y(1)+(k(2)*k(4)/(k(4)+y(2)))/y(3)-k(1)*y(1);
dy(2)=k(8)*y(1)*(y(4)/(k(11)+y(4)))-k(9)*y(2)/(k(10)+y(2))-k(1)*y(2);
dy(3)=k(1)*y(3);
dy(4)=k(9)*y(2)/(k(10)+y(2))-k(8)*y(1)*(y(4)/(k(11)+y(4)))-k(1)*y(4);
dy(5)=0.0;
dy(6)=k(3)*y(1)-k(1)*y(6);
