# Supplementary material for: Homeostatic controllers compensating for growth and perturbations
Source: PLoS One. 2019 Aug 12;14(8):e0207831. doi: 10.1371/journal.pone.0207831 (PMC6690524; doi:10.1371/journal.pone.0207831)
Supplement: S1 Matlab — (ZIP) [file pone.0207831.s001.zip › S1 Matlab/fig15d_matlab/run_m2zo.m]

% Supporting Information

% Peter Ruoff*, Oleg Agafonov, Daniel M. Tveit, Kristian Thorsen, and Tormod Drengstig:
% Homeostatic Controllers Compensating for Growth and Perturbations

% Matlab calculation of Fig. 15d corresponding to fortran run-id 
% DILC22-11. The fortran version is available on request.
% *send requests to: peter.ruoff@uis.no

clear all

% define matlab rate constant vector k; k(i),ith element in k; 
% from fortran rate constant Ki;

% fortran <=> matlab
%-------------------
% K1=0.0    <=> k(1) Vdot=k1*V; starts with no growth in phase 1, i.e., k1=0
% K2=1.e+5  <=> k(2) transporter turnover
% K3=2.0    <=> k(3) removing A (perturbation) by first-order process -k3*A
% K4=1.e-3  <=> k(4) inhibition constant
% K5=0.0    not used
% K6=0.0    not used
% K7=0.0    not used
% K8=1.0    <=> k(8) generation of E by A from M (part of set-point)
% K9=2.0    <=> k(9) generation of M from E (part of set-point)
% K10=1.e-6 <=> k(10) requiring zero-order reaction
% K11=1.e-6 <=> k(11) requiring zero-order reaction


%vector of rate constant values
 k =[0 1.e5 2.0 1.e-3 0 0 0 1.0 2.0 1.e-6 1.e-6];

%  simulation time
t=[0 70.00]; 


%  assignments motif 2 zero-order controller (Fig. 12):
%  y(1) <-> A 
%  y(2) <-> E
%  y(3) <-> volume V
%  y(4) <-> M
%  y(5) not used
%  y(6) <-> P


%  initial concentrations:
y0=[2 1 25 1.e6 0 0];


% options for numerical integration
options = odeset('RelTol',1.0e-3,'absTol',1e-6,'MaxStep',0.01);
% Solve model 

[T, Y]=ode23s(@m2zo,t,y0,options,k);

%the variation of k3 in the third phase is recalculated for plotting
k3=2.0 + 0.2*(exp(0.2*(T-30.0))-1); % t > 30

V=185*exp(0.1*(T-30.0)); % t > 30

h1=figure(1);
set(h1,'Position',[160 80 1255  875]);
subplot(2,3,1),plot(T,Y(:,1),'-r','LineWidth',2.0);
legend
xlabel('time, au');
ylabel('A, au');
xlim([0 70]);
ylim([1 3]); 
title('m2 zero-order controller, Fig. 15d, variation of A');
xline(10,'--k');
xline(30,'--k');
hold on
legend('A');
hold on
grid on
hold off

subplot(2,3,2),semilogy(T,Y(:,3),'-k','LineWidth',2.0);
title('exponential increase of V (2nd and 3rd phase)');
xlabel('time, au');
ylabel('V, au');
xlim([0 70]);
xline(10,'--k');
xline(30,'--k');
hold on
grid on
legend('V');
hold off

subplot(2,3,3),semilogy(T,Y(:,2),'-b','LineWidth',2.0);
title('variation of E');
xlabel('time, au');
ylabel('E, au');
xlim([0 70]);
 ylim([1.e-6 1.e+6]);
xline(10,'--k');
xline(30,'--k');
hold on
grid on
legend('E');
hold off

subplot(2,3,5),plot(T,k3,'-g','LineWidth',2.0);
title('exponential increase of k_3 in 3rd phase');
xlabel('time, au');
ylabel('k_3, au');
ylim([0 600]);
xlim([30 70]);
% xline(10,'--k');
% xline(30,'--k');
grid on
legend('k_3');
hold off

subplot(2,3,4),semilogy(T,k3.*V,'-k','LineWidth',2.0);
title('controller breakdown when k_3 V = k_2/A_{set}^{theor} in 3rd phase')
xlabel('time, au');
yyaxis right;
plot(T,Y(:,1),'LineWidth',2.0);
ylabel('A, au');
yyaxis left;
ylabel('k_3 V, k_2/A_{set}^{theor}, au');
yline(5.e4,'g','LineWidth',2.0);
text(40,1e5,'k_2/A_{set}^{theor}','Color','g');
%  ylim([1.e-6 1.e+6]);
xlim([30 70]);
xline(53.5,'--k','LineWidth',1.0);
% xline(30,'--k');
grid on
legend('k_3 V');
hold off
