# Supplementary material for: Homeostatic controllers compensating for growth and perturbations
Source: PLoS One. 2019 Aug 12;14(8):e0207831. doi: 10.1371/journal.pone.0207831 (PMC6690524; doi:10.1371/journal.pone.0207831)
Supplement: S1 Matlab — (ZIP) [file pone.0207831.s001.zip › S1 Matlab/fig26c_matlab/ReadMe.txt]

Running the MATLAB code: 
======================== 
Files were generated with MATLAB R2018b. 

- open the "run_m1autocat.m" file with MATLAB. 

- click on the "run" button in MATLAB and add the file to the path 
if a warning that the file is not included in the path should appear. 

- after some time the graphical output should appear. The attached png-file is a screen shot
 of the graphical output. 
 
 
 The motif 1 based autocatalytic controller (with internal compensatory flux) is exposed to three phases:
 phase 1 (t:0-10): V=25.0, k3=2.0 both kept constant.
 phase 2 (t:10-30): V increases according to Vdot = V**(2.0/3.0)-0.2*V (surface to volume ratio dependent growth)
 phase 3 (t:30-70): V continues to increase and k3 increases exponentially (k3=2.0+0.2*(exp(0.2*(t-30.0))-1)).
 
 See main manuscript and S5 Text for details.
 
 
 
