# Supplementary material for: Homeostatic controllers compensating for growth and perturbations
Source: PLoS One. 2019 Aug 12;14(8):e0207831. doi: 10.1371/journal.pone.0207831 (PMC6690524; doi:10.1371/journal.pone.0207831)
Supplement: S1 Matlab — (ZIP) [file pone.0207831.s001.zip › S1 Matlab/fig26c_matlab/m1autocat.m]

function dy=m1autocat(t,y,k);

dy=zeros(5,1);

%  assignments motif 1 autocatalytic controller (Fig. 20 without P):
%  y(1) <-> A 
%  y(2) <-> E
%  y(3) <-> volume V
%  y(4) <-> M
%  y(5) <-> N

%exponential increase of V (y(3)) from t>= 10.0:
if t >= 10.00   
    k(1)=1.0;
end

%exponential increase of k(3) in phase 3:
if t >= 30.00   
    k(3)=2.0 + 0.2*(exp(0.2*(t-30.0))-1); %exponential increase of k(3)   
end


  dy(1)=k(2)*y(2)*(y(5)/(k(7)+y(5)))-k(3)*y(1)-y(1)*k(1)*(y(3)^(2./3.)-0.2*y(3))/y(3); 
  dy(2)=k(4)*y(2)*(y(4)/(k(5)+y(4)))-k(6)*y(2)*y(1)-y(2)*k(1)*(y(3)^(2./3.)-0.2*y(3))/y(3)+1.0e-5-1.e-5*y(2);
  dy(3)=k(1)*(y(3)^(2./3.)-0.2*y(3));
  dy(4)=-k(4)*y(2)*(y(4)/(k(5)+y(4)))-y(4)*k(1)*(y(3)^(2./3.)-0.2*y(3))/y(3)+k(6)*y(2)*y(1);
  dy(5)=-k(2)*y(2)*(y(5)/(k(7)+y(5)))-y(5)*k(1)*(y(3)^(2./3.)-0.2*y(3))/y(3);
