# Supplementary material for: Homeostatic controllers compensating for growth and perturbations
Source: PLoS One. 2019 Aug 12;14(8):e0207831. doi: 10.1371/journal.pone.0207831 (PMC6690524; doi:10.1371/journal.pone.0207831)
Supplement: S1 Matlab — (ZIP) [file pone.0207831.s001.zip › S1 Matlab/fig25a_matlab/m1zo.m]

function dy=m1zo(t,y,k);

dy=zeros(6,1);

%  assignments motif 1 zero-order controller (Fig. 16):
%  y(1) <-> A 
%  y(2) <-> E
%  y(3) <-> volume V
%  y(4) <-> M
%  y(5) <-> N
%  y(6) <-> P


%exponential increase of V (y(3)) from t>= 10.0:
if t >= 10.00   
    k(1)=0.1;
end

%exponential increase of k(3) in phase 3:
if t >= 30.00   
    k(3)=2.0 + 0.2*(exp(0.2*(t-30.0))-1); %exponential increase of k(3)   
end


dy(1)=k(2)*y(2)*y(5)/(k(7)+y(5))-k(3)*y(1)-y(1)*k(1); 	
dy(2)=k(4)*y(4)/(k(5)+y(4)) -(k(6)*y(1)*y(2))/(k(8)+y(2))-y(2)*k(1);
dy(3)=k(1)*y(3);
dy(4)=-k(4)*y(4)/(k(5)+y(4))+(k(6)*y(1)*y(2))/(k(8)+y(2))-y(4)*k(1);
dy(5)=-k(2)*y(2)*(y(5)/(k(7)+y(5)))-y(5)*k(1);
dy(6)=k(3)*y(1)-y(6)*k(1);
