# Supplementary material for: Homeostatic controllers compensating for growth and perturbations
Source: PLoS One. 2019 Aug 12;14(8):e0207831. doi: 10.1371/journal.pone.0207831 (PMC6690524; doi:10.1371/journal.pone.0207831)
Supplement: S1 Matlab — (ZIP) [file pone.0207831.s001.zip › S1 Matlab/fig25a_matlab/run_m1zo.m]

% Supporting Information

% Peter Ruoff*, Oleg Agafonov, Daniel M. Tveit, Kristian Thorsen, and Tormod Drengstig:
% Homeostatic Controllers Compensating for Growth and Perturbations

% Matlab calculation of Fig. 25a corresponding to fortran run-id 
% DIL64-18. The fortran version is available on request.
% *send requests to: peter.ruoff@uis.no

clear all

% define matlab rate constant vector k; k(i),ith element in k; 
% from fortran rate constant Ki;

% fortran <=> matlab
%-------------------
% K1=0.0   <=> k(1) Vdot=k1*V; starts with no growth in phase 1, i.e., k1=0
% K2=1.0   <=> k(2) rate constant of E-induced compensatory flux froming A
%                   from N
% K3=2.0   <=> k(3) removing A (perturbation) by first-order process -k3*A
% K4=20.0  <=> k(4) forming E from M (part of set-point)
% K5=1.e-6 <=> k(5) ensuring zero-order kinetics with respect to M
% K6=10.0  <=> k(6) rate constant forming M from E (part of set-point)                
% K7=1.e-6 <=> k(7) ensuring zero-order kinetics with respect to N
% K8=1.e-6 <=> k(8) ensuring zero-order kinetics with respect to E


%vector of rate constant values
 k =[0.0 1.0 2.0 20.0 1.e-6 10.0 1.e-6 1.e-6];

%  simulation time
t=[0,70.00]; 


%  assignments motif 1 zero-order controller (Fig. 17):
%  y(1) <-> A 
%  y(2) <-> E
%  y(3) <-> volume V
%  y(4) <-> M
%  y(5) <-> N
%  y(6) <-> P


%  initial concentrations:
y0=[2.0 4.0 25.0  4.e9 1.e7 0];


% options for numerical integration
options = odeset('RelTol',1.0e-3,'absTol',1e-4,'MaxStep',0.01);
% Solve model 

[T Y]=ode15s(@m1zo,t,y0,options,k);

%the variation of k3 in the third phase is recalculated for plotting
k3=2.0 + 0.2*(exp(0.2*(T-30.0))-1);


figure(1),

subplot(4,1,1),plot(T,Y(:,1),'-r','LineWidth',2.0);
legend
xlabel('time, au');
ylabel('A, au');
ylim([0 2.1]); 
title(['m1 zero-order controller, Fig. 25a, variation of A'])
xline(10,'--k');
xline(30,'--k');
hold on
legend('A');
hold on
grid on
hold off

subplot(4,1,2),semilogy(T,Y(:,3),'-k','LineWidth',2.0);
title(['exponential increase of V during second and third phase'])
xlabel('time, au');
ylabel('V, au');
xline(10,'--k');
xline(30,'--k');
hold on
grid on
legend('V');
hold off

subplot(4,1,3),semilogy(T,Y(:,2),'LineWidth',2.0);
title(['variation of E'])
xlabel('time, au');
ylabel('E, au');
ylim([1.e-0 1.e+6]);
xline(10,'--k');
xline(30,'--k');
legend('E');
hold on
grid on
hold off

subplot(4,1,4),plot(T,k3,'-g','LineWidth',2.0);
title(['exponential increase of k_3 during third phase'])
xlabel('time, au');
ylabel('k_3, au');
ylim([0 600]);
xlim([30 70]);
grid on
legend('k_3');
hold off
