# Supplementary material for: Homeostatic controllers compensating for growth and perturbations
Source: PLoS One. 2019 Aug 12;14(8):e0207831. doi: 10.1371/journal.pone.0207831 (PMC6690524; doi:10.1371/journal.pone.0207831)
Supplement: S1 Matlab — (ZIP) [file pone.0207831.s001.zip › S1 Matlab/matlab_figs_4_7_9_11_13_18_20_22_24/motif1_zero.m]

function dydt = motif1_zero(t,y,params)
%UNTITLED3 Summary of this function goes here
%   Detailed explanation goes here


V_dot = params{1}(t);
k2 = params{2}(t);
k3 = params{3}(t);
k4 = params{4}(t);
k5 = params{5}(t);
k6 = params{6}(t);
k7 = params{7}(t);


dydt = zeros(4,1);
% A (T = 1, A_ext/(K_M,T + A_ext) = 1)
dydt(1) = (k2*y(2)*1/y(4))*(1) - k3*y(1) - y(1)*V_dot/y(4);
% E
dydt(2) = (k4*y(3)/(k5+y(3))) - (k6*y(2)/(k7+y(2)))*y(1) - y(2)*V_dot/y(4);
% M
dydt(3) = (k6*y(2)/(k7+y(2)))*y(1) - (k4*y(3)/(k5+y(3))) - y(3)*V_dot/y(4);
% V
dydt(4) = V_dot;


end
