# Supplementary material for: Homeostatic controllers compensating for growth and perturbations
Source: PLoS One. 2019 Aug 12;14(8):e0207831. doi: 10.1371/journal.pone.0207831 (PMC6690524; doi:10.1371/journal.pone.0207831)
Supplement: S1 Matlab — (ZIP) [file pone.0207831.s001.zip › S1 Matlab/matlab_figs_4_7_9_11_13_18_20_22_24/motif1_antithetic_ci.m]

function dydt = motif1_antithetic_ci(t,y,params)
%UNTITLED3 Summary of this function goes here
%   Detailed explanation goes here


V_dot = params{1}(t);
k2 = params{2}(t);
k3 = params{3}(t);
k4 = params{4}(t);
k5 = params{5}(t);
k6 = params{6}(t);
k7 = params{7}(t);
k8 = params{8}(t);
k9 = params{9}(t);


dydt = zeros(9,1);
% A 
dydt(1) = (k2*y(9)/(k7+y(9)))*y(3) - k3*y(1) - y(1)*V_dot/y(8);
% E1
dydt(2) = y(1)*(k4*y(4)/(k5 + y(4))) - k6*y(2)*y(3) - y(2)*V_dot/y(8);
% E2
dydt(3) = (k8*y(5)/(k9 + y(5))) - k6*y(2)*y(3) - y(3)*V_dot/y(8);
% M
dydt(4) = -y(1)*(k4*y(4)/(k5 + y(4))) - y(4)*V_dot/y(8);
% O
dydt(5) = -(k8*y(5)/(k9 + y(5))) - y(5)*V_dot/y(8);
% Q
dydt(6) = k3*y(1) - y(6)*V_dot/y(8);
% P
dydt(7) = k6*y(2)*y(3) - y(7)*V_dot/y(8);
% V
dydt(8) = V_dot;
% N
dydt(9) = -(k2*y(9)/(k7+y(9)))*y(3)-y(9)*V_dot/y(8);


end
