# Supplementary material for: Homeostatic controllers compensating for growth and perturbations
Source: PLoS One. 2019 Aug 12;14(8):e0207831. doi: 10.1371/journal.pone.0207831 (PMC6690524; doi:10.1371/journal.pone.0207831)
Supplement: S1 Matlab — (ZIP) [file pone.0207831.s001.zip › S1 Matlab/matlab_figs_4_7_9_11_13_18_20_22_24/ReadMe.txt]

Running the figs_4_7_9_11_13_18_20_22_24.mlx file
=================================================

This file was tested using MATLAB version R2018b.

• have the folder 'matlab_figs_4_7_9_11_13_18_20_22_24' as the Current Folder in matlab (see screenshot).

• open file 'figs_4_7_9_11_13_18_20_22_24.mlx' in matlab.

• click the 'HOME' tab in matlab and then the 'Set Path' button in the menu (see ENVIRONMENT). Add the folder 'matlab_figs_4_7_9_11_13_18_20_22_24' to the search path. Click 'Save' and then 'Close'.

• click then the 'LIVE EDITOR' tab and the green 'Run' button. The figures 4, 7, 9, 11, 13, 18, 20, 22 and 24 are generated. Each figure can be opened separately by clicking the upper right arrow 'Open in figure window' (see attached screen shot).
