# Supplementary material for: Homeostatic controllers compensating for growth and perturbations
Source: PLoS One. 2019 Aug 12;14(8):e0207831. doi: 10.1371/journal.pone.0207831 (PMC6690524; doi:10.1371/journal.pone.0207831)
Supplement: S1 Matlab — (ZIP) [file pone.0207831.s001.zip › S1 Matlab/matlab_figs_4_7_9_11_13_18_20_22_24/cell_int_gen.m]

function dydt = cell_int_gen(t,y,params)
%UNTITLED Summary of this function goes here
%   Detailed explanation goes here


V_dot = params{1}(t);
k2 = params{2}(t);


dydt=zeros(3,1);
% E
dydt(1) = -y(1)*V_dot/y(3);
% A
dydt(2) = k2*y(1)-y(2)*V_dot/y(3);
% V
dydt(3) = V_dot;


end
