# Supplementary material for: Homeostatic controllers compensating for growth and perturbations
Source: PLoS One. 2019 Aug 12;14(8):e0207831. doi: 10.1371/journal.pone.0207831 (PMC6690524; doi:10.1371/journal.pone.0207831)
Supplement: S1 Matlab — (ZIP) [file pone.0207831.s001.zip › S1 Matlab/fig26b_matlab/run_m1bimolec.m]

% Supporting Information

% Peter Ruoff*, Oleg Agafonov, Daniel M. Tveit, Kristian Thorsen, and Tormod Drengstig:
% Homeostatic Controllers Compensating for Growth and Perturbations

% Matlab calculation of Fig. 26b corresponding to fortran run-id 
% DIL65-09. The fortran version is available on request.
% *send requests to: peter.ruoff@uis.no

clear all

% define matlab rate constant vector k; k(i),ith element in k; 
% from fortran rate constant Ki;

% fortran <=> matlab
%-------------------
% K1=0.0   <=> k(1) Vdot=k1*V; starts with no growth in phase 1, i.e., k1=0
% K2=1.0   <=> k(2) transporter turnover number
% K3=2.0   <=> k(3) removing A (perturbation) by first-order process -k3*A
% K4=10.0  <=> k(4) forming E1 from M (part of set-point)
% K5=1.e-6 <=> k(5) ensuring zero-order kinetics with respect to M
% K6=20.0  <=> k(6) second-order rate constant with repect to E1 and E2
                    % forming P
% K7=1.e-5
% K8=20.0  <=> k(8) forming E2 from O (part of set-point)
% K9=1.e-5 <=> k(5) ensuring zero-order kinetics with respect to O


%vector of rate constant values
 k =[0.0 1.0 2.0 10.0 1.e-6 20.0 1.e-5 20.0 1.e-5];

%  simulation time
t=[0,70.00]; 


%  assignments motif 2 controller (Fig. 19):
%  y(1) <-> A 
%  y(2) <-> E1
%  y(3) <-> volume V
%  y(4) <-> E2
%  y(5) not used 
%  y(6) <-> M
%  y(7) <-> O
%  y(8) <-> Q
%  y(9) <-> P


%  initial concentrations:
y0=[2.0 0.25 25.0 4.0 1.e6 1.e6 1.e6 0 0];


% options for numerical integration
options = odeset('RelTol',1.0e-3,'absTol',1e-4,'MaxStep',0.01);
% Solve model 

[T Y]=ode23tb(@m1bimolec,t,y0,options,k);

%the variation of k3 in the thi+6rd phase is recalculated for plotting
k3=2.0 + 0.2*(exp(0.2*(T-30.0))-1);


figure(1),

subplot(4,1,1),plot(T,Y(:,1),'-r','LineWidth',1.0);
legend
xlabel('time, au');
ylabel('A, au');
ylim([0 2.5]); 
title(['m1 bimolecular (antithetic) controller, Fig. 26b, variation of A'])
xline(10,'--k');
xline(30,'--k');
hold on
legend('A');
hold on
grid on
hold off

subplot(4,1,2),plot(T,Y(:,3),'-k','LineWidth',1.0);
title(['surface/volume related growth of V during second and third phase'])
xlabel('time, au');
ylabel('V, au');
xline(10,'--k');
xline(30,'--k');
hold on
grid on
legend('V');
hold off

subplot(4,1,3);
title(['variations of E_1 and E_2'])
xlabel('time, au');
yyaxis right;
semilogy(T,Y(:,2),'LineWidth',2.0);
ylabel('E_1, au');
 ylim([1.e-7 1.e+5]);
yyaxis left;
semilogy(T,Y(:,4),'LineWidth',2.0);
ylabel('E_2, au');
 ylim([1.e-7 1.e+5]);
xline(10,'--k');
xline(30,'--k');
legend('off');
hold on
grid on
hold off

subplot(4,1,4),plot(T,k3,'-g','LineWidth',1.0);
title(['exponential increase of k_3 during third phase'])
xlabel('time, au');
ylabel('k_3, au');
ylim([0 600]);
xlim([30 70]);
% xline(10,'--k');
% xline(30,'--k');
grid on
legend('k_3');
hold off
