# Supplementary material for: Homeostatic controllers compensating for growth and perturbations
Source: PLoS One. 2019 Aug 12;14(8):e0207831. doi: 10.1371/journal.pone.0207831 (PMC6690524; doi:10.1371/journal.pone.0207831)
Supplement: S1 Matlab — (ZIP) [file pone.0207831.s001.zip › S1 Matlab/fig25d_matlab/motif2.m]

function dy=motif2(t,y,k);

dy=zeros(6,1);

%  assignments motif 2 controller (Fig. 22):
%  y(1) <-> A 
%  y(2) <-> E
%  y(3) <-> volume V

%  y(4) <-> M

%  y(5) <-> N
%  y(6) <-> P

%exponential increase of V (y(3)) from t>= 10.0:
if t >= 10.00   
    k(2)=0.1;
end

%exponential increase of k(3) in phase 3:
if t >= 30.00   
    k(3)=2.0 + 0.2*(exp(0.2*(t-30.0))-1); %exponential increase of k(3)   
end


dy(1)=-k(3)*y(1)+((k(6)*k(4))/(k(4)+y(2)))*(y(5)/(k(7)+y(5)))-k(2)*y(1);
dy(2)=k(8)*y(1)*(y(4)/(k(11)+y(4)))-k(9)*y(2)/(k(10)+y(2))-k(2)*y(2);
dy(3)=k(2)*y(3); 
dy(4)=k(9)*y(2)/(k(10)+y(2))-k(8)*y(1)*(y(4)/(k(11)+y(4)))-k(2)*y(4);
dy(5)=-((k(6)*k(4))/(k(4)+y(2)))*(y(5)/(k(7)+y(5)))-k(2)*y(5);
dy(6)=k(3)*y(1)-k(2)*y(6);
