# Supplementary material for: Homeostatic controllers compensating for growth and perturbations
Source: PLoS One. 2019 Aug 12;14(8):e0207831. doi: 10.1371/journal.pone.0207831 (PMC6690524; doi:10.1371/journal.pone.0207831)
Supplement: S1 Matlab — (ZIP) [file pone.0207831.s001.zip › S1 Matlab/fig25d_matlab/run_motif2.m]

% Supporting Information

% Peter Ruoff*, Oleg Agafonov, Daniel M. Tveit, Kristian Thorsen, and Tormod Drengstig:
% Homeostatic Controllers Compensating for Growth and Perturbations

% Matlab calculation of Fig. 25d corresponding to fortran run-id 
% DILC21-27. The fortran version is available on request.
% *send requests to: peter.ruoff@uis.no

clear all

% define matlab rate constant vector k; k(i),ith element in k; 
% from fortran rate constant Ki;

% fortran <=> matlab
%-------------------
% K1=0.0 <=> k(1) not used
% K2=0 <=> k(2) Vdot=k2*V; starts with no growth in phase 1, i.e., k2=0
% K3=2.0 <=> k(3) removing A (perturbation) by first-order process -k3*A
% K4=1.e-3 <=> k(4) inhibition constant
% K5=0.0 <=> k(5) not used
% K6=1.0e+5 <=> k(6) rate constant for generating A from N
% K7=1.e-6 <=>k(7) ensuring zero-order kinetics with respect to N
% K8=1.0 <=> k(8) part of theoretical set-point of A
% K9=2.0 <=> k(9) part of theoretical set-point of A
% K10=1.e-6 <=> k(10) ensuring zero-order kinetics with respect to E
% K11=1.e-6 <=> k(10) ensuring zero-order kinetics with respect to E

%vector of rate constant values
 k =[0.0 0.0 2.0 1.e-3 0.0 1.e+5 1.e-6 1.0  2.0 1.e-6 1.e-6];

%  simulation time
t=[0,70.00]; 


%  assignments motif 2 controller (Fig. 23):
%  y(1) <-> A 
%  y(2) <-> E
%  y(3) <-> volume V

%  y(4) <-> M

%  y(5) <-> N
%  y(6) <-> P

%  initial concentrations:
y0=[2.0 25.0 25.0 1.0+3 2.0e+6 0.0];


% options for numerical integration
options = odeset('RelTol',1.0e-4,'AbsTol',1e-5,'MaxStep',0.001);
% Solve model 

[T Y]=ode23tb(@motif2,t,y0,options,k);

%the variation of k3 in the third phase is recalculated for plotting
k3=2.0 + 0.2*(exp(0.2*(T-30.0))-1);


figure(1),

subplot(4,1,1),plot(T,Y(:,1),'-r','LineWidth',1.0);
legend
xlabel('time, au');
ylabel('A, au');
ylim([1 5.5]); 
title(['motif2, matlab calculation Fig. 25d, variation of A'])
xline(10,'--k');
xline(30,'--k');
hold on
legend('A');
hold on
grid on
hold off

subplot(4,1,2),semilogy(T,Y(:,3),'-k','LineWidth',1.0);
title(['exponential increase of V during second and third phase'])
xlabel('time, au');
ylabel('V, au');
xline(10,'--k');
xline(30,'--k');
hold on
grid on
legend('V');
hold off

subplot(4,1,3),semilogy(T,Y(:,2),'-b','LineWidth',1.0);
title(['variation of E'])
xlabel('time, au');
ylabel('E, au');
ylim([1.e-2 1.e+2]);
xline(10,'--k');
xline(30,'--k');
hold on
grid on
legend('E');
hold off

subplot(4,1,4),plot(T,k3,'-g','LineWidth',1.0);
title(['exponential increase of k_3 during third phase'])
xlabel('time, au');
ylabel('k_3, au');
ylim([0 600]);
xlim([30 70]);
% xline(10,'--k');
% xline(30,'--k');
grid on
legend('k_3');
hold off
