# Supplementary material for: Homeostatic controllers compensating for growth and perturbations
Source: PLoS One. 2019 Aug 12;14(8):e0207831. doi: 10.1371/journal.pone.0207831 (PMC6690524; doi:10.1371/journal.pone.0207831)
Supplement: S1 Matlab — (ZIP) [file pone.0207831.s001.zip › S1 Matlab/fig27_antithetic_matlab/ReadMe.txt]

Running the MATLAB code: 
======================== 
Files were generated with MATLAB R2018b. 

- open the "run_m1bimolec.m" file with MATLAB. 

- click on the "run" button in MATLAB and add the file to the path 
if a warning that the file is not included in the path should appear. 

- after some time the graphical output should appear. The attached png-file is a screen shot
 of the graphical output. 
 
 
 The motif 1 bimolecular (antithetic) controller (with transporter compensatory flux) with an increased controller aggressiveness in phase 3 by increasing k2 from 1.0 to 1000. k3 is kept constant at 2.0 at all three phases. 
 
 phase 1 (t:0-50): V=25.0, k2=1.0, k3=2.0 all kept constant.
 phase 2 (t:50-100): V increases linearly with Vdot=1.0, while k2 and k3 are kept constant at 1.0 and           2.0, respectively.
 phase 3 (t:100-200): V continues to increase linearly with Vdot=1 and k3 is kept constant at 2.0.             The controller aggressiveness is increased by increasing k2 to 1000. Ass returns to its               theoretical set-point (=2.0).
 
 
 
 
