# Supplementary material for: Homeostatic controllers compensating for growth and perturbations
Source: PLoS One. 2019 Aug 12;14(8):e0207831. doi: 10.1371/journal.pone.0207831 (PMC6690524; doi:10.1371/journal.pone.0207831)
Supplement: S1 Matlab — (ZIP) [file pone.0207831.s001.zip › S1 Matlab/fig25b_matlab/m1bimolec.m]

function dy=m1bimolec(t,y,k);

dy=zeros(9,1);

%  assignments motif 2 controller (Fig. 8):
%  y(1) <-> A 
%  y(2) <-> E1
%  y(3) <-> volume V
%  y(4) <-> M
%  y(5) not used 
%  y(6) <-> M
%  y(7) <-> O
%  y(8) <-> Q
%  y(9) <-> P


%exponential increase of V (y(3)) from t>= 10.0:
if t >= 10.00   
    k(1)=0.1;
end

%exponential increase of k(3) in phase 3:
if t >= 30.00   
    k(3)=2.0 + 0.2*(exp(0.2*(t-30.0))-1); %exponential increase of k(3)   
end


dy(1)=k(2)*y(4)*y(5)/(k(7)+y(5)) - k(3)*y(1) -y(1)*k(1);   
dy(2)=k(4)*y(1)*y(6)/(k(5)+y(6))-k(6)*y(2)*y(4)-y(2)*k(1); 
dy(3)=k(1)*y(3);    
dy(4)=k(8)*y(7)/(k(9)+y(7))-k(6)*y(2)*y(4)-y(4)*k(1); 
dy(5)=-k(2)*y(4)*y(5)/(k(7)+y(5))-y(5)*k(1);
dy(6)=-k(4)*y(1)*y(6)/(k(5)+y(6))-y(6)*k(1);  
dy(7)=-k(8)*y(7)/(k(9)+y(7))-y(7)*k(1);  
dy(8)=k(3)*y(1)-y(8)*k(1);       
dy(9)=k(6)*y(2)*y(4)-y(9)*k(1);  
